# Supplementary material for: Prediction of specificity-determining residues for small-molecule kinase inhibitors
Source: BMC Bioinformatics. 2008 Nov 25;9:491. doi: 10.1186/1471-2105-9-491 (PMC2655090; doi:10.1186/1471-2105-9-491)
Supplement: Additional file 1 — This file provides kinase percent inhibition values for all compounds. [file 1471-2105-9-491-S1.xls]

## Sheet: Sheet1
Name	IKKb	MK2	HGFR	CHK1	FGFR1	IKKi	CDK2	GSK3b	PDK1	TAO3	CKIIa	LCK	ABL	p38	SRC	TRKA	ERK2	IRK	PAK4	MST4/MASK	KDR/VEGF	AURA	EGFR	PKCb	AKT	PKAca	ROCKI
Roscovitine	0	0	0	0	0	0.63	75.14	0	0	3.7	1.925	0	8.855	5.045	4.9	3.465	0	1.285	2.92	0	1.355	0	5.07	8.455	0	5.575	0
PP1	4.4	0.2	11.3	0	50.1	3.9	2.5	2.8	0	17.4	1	94.5	82.9	33.7	93.4	49.8	6.6	12.6	5.3	14.8	70.6	8.8	89.1	17.5	10.6	29.2	2.8
OSI-774	6.5	0	19.4	0	0	6.5	0	13.6	0	0	0	41.8	80.6	0	36.7	18.5	2.3	3.4	5.7	18.7	63.6	39.1	100	27.9	11.1	0.1	0
SB-203580	0	0	0	0	0	0	0	52.645	0	15.69	0	7.1	3.15	95.785	16.615	4.44	11.65	0.995	6.86	0	13.46	0	81.47	23.56	0.56	18.365	4.88
GW-572016	0	0	0	0	0	0	0	0	0	0	0	0	0	0	0	0	0	0	0	0	0	0	100	0	0	0	0
PHA-00781089	0	73.7	30.4	1.8	0	0	7	3.4	0	33.8	20.5	0	0	6.7	9.9	4.4	11.7	0	4.1	10	11.9	0	38.6	0	3.5	4.3	5.4
Fasudil	0	0	0	0	0	0	0	0	0	0	0	0	0	0.9	0.9	0.9	1.5	1.9	2.9	3.5	4	4.4	5.5	5.6	16	72.5	86.1
